# Supplementary material for: Characterization of Constituents with Potential Anti-Inflammatory Activity in Chinese Lonicera Species by UHPLC-HRMS Based Metabolite Profiling
Source: Metabolites. 2022 Mar 25;12(4):288. doi: 10.3390/metabo12040288 (PMC9027581; doi:10.3390/metabo12040288)
Supplement: Supplementary file 1 [file metabolites-12-00288-s001.zip]

Archive with 1 entries (1 files):
- metabolites-1637908-supplementary.pdf
